# Supplementary material for: Untargeted metabolomic profiling of urine from healthy dogs and dogs with chronic hepatic disease
Source: PLoS One. 2019 May 31;14(5):e0217797. doi: 10.1371/journal.pone.0217797 (PMC6544284; doi:10.1371/journal.pone.0217797)
Supplement: S1 Table — (XLSX) [file pone.0217797.s001.xlsx]

## Sheet: Sheet1
Analyte	Mean [C]	Median [C]	S.D [C]	S.E [C]	Mean [CPSS]	Median [CPSS]	S.D [CPSS]	S.E [CPPS]	Mean [CH]	Median [CH]	S.D [CH]	S.E [CH]	Mean [HCC]	Median [HCC]	S.D [HCC]	S.E [HCC]
xylulose NIST	699.9	521.5	522.3	165.166	2561.6	3187	1861.62	832.543	1202.9	866	977.395	309.079	588.333	534.5	321.389	131.206
xylose	7750	6715.5	4925.51	1557.58	9400.2	7945	4383.74	1960.47	9933.8	9552	4033.63	1275.55	8748.17	7825.5	2440.36	996.274
xylonic acid	147.2	138	51.1203	16.1657	132.8	136	35.8218	16.02	1007.9	133	2523.2	797.905	178.5	159	120.455	49.1757
xylitol	6816.8	7393.5	2354.13	744.441	31025.6	25817	23662.7	10582.3	21180.5	16605.5	13441.5	4250.57	7975.83	6818	4166.96	1701.15
xanthurenic acid	921.6	831.5	535.203	169.246	391.4	408	76.657	34.2821	1231.9	798	1289.07	407.64	1688	1450	1055.7	430.986
xanthine	247.3	217.5	117.098	37.0297	263.2	216	152.454	68.1795	640.2	199.5	1390.01	439.561	188.833	197.5	64.5242	26.3419
vanillic acid	334.1	318	137.939	43.6202	205.2	164	104.296	46.6427	250.2	194	162.58	51.4124	280.667	268	97.7316	39.8988
valine	464.6	490.5	298.827	94.4973	961.2	915	320.508	143.335	22910.6	995.5	68302.1	21599	5408.33	1025.5	10453.2	4267.52
urocanic acid	475.5	493	131.736	41.6585	725.4	841	328.683	146.991	658	514	362.242	114.551	373.667	384.5	140.564	57.3851
uric acid	10996.4	12712.5	4821.56	1524.71	76585.2	83833	75270.6	33662	20398.1	16175.5	14678.6	4641.8	9779.67	9609.5	4591.92	1874.64
urea	28318.2	17220	23876.4	7550.37	8722.8	8661	3408.11	1524.15	29620	20192.5	36803.2	11638.2	16808.8	16157.5	5758.88	2351.05
uracil	363.3	350	125.044	39.5424	807.4	841	441.822	197.589	527.8	435.5	318.82	100.82	445.333	358	305.019	124.524
UDP-glucuronic acid	798.1	747	358.954	113.511	1454	749	1987.1	888.66	9102.2	1553	24055.3	7606.94	1002.5	914	393.287	160.559
tyrosol	184.9	164.5	71.3621	22.5667	411.8	233	334.735	149.698	246.8	200.5	133.796	42.3099	258.167	171	266.955	108.984
tyrosine	1600.9	1523.5	708.31	223.987	1768	1393	1362.46	609.31	9611.2	2929.5	19944.3	6306.94	3427	2164	3300.19	1347.3
tryptophan	1205.2	998.5	814.155	257.458	2007	2080	830.488	371.406	26351.6	3447.5	72217.4	22837.1	2805	1883	2252.61	919.623
trehalose	446.5	430.5	139.096	43.9862	489.2	436	251.471	112.461	899.4	545	854.626	270.257	344.833	348	122.438	49.9849
thymidine	4014.3	3925	857.755	271.246	3211.8	1560	2991.19	1337.7	4954.6	4966	1834.19	580.022	4164	4513.5	2464.5	1006.13
threonine	214.5	172.5	107.849	34.1048	672	753	456.065	203.959	2976.1	448	7004.79	2215.11	659.5	645.5	342.575	139.856
threonic acid	8812.9	6643.5	6304.23	1993.57	5260.2	4229	3875.96	1733.38	10011.1	10969	6737.02	2130.43	22690.8	23549.5	10913.6	4455.48
threitol	5305.1	3785.5	3035.94	960.048	5482.8	5363	2236.48	1000.18	4934	4584.5	3548.8	1122.23	8067.83	8227	1079.56	440.729
taurine	16368.1	9874	18401.6	5819.11	10354	353	15000.7	6708.5	17265.6	13518	16770.8	5303.38	14450.3	11981	15755.8	6432.27
tartaric acid	198.3	136.5	151.968	48.0565	179.2	170	87.6282	39.1885	1088.6	128.5	2606.63	824.29	590	180	795.222	324.648
tagatose	1230.1	896.5	886.886	280.458	4501.4	3191	4971.29	2223.23	1798.1	863	2221.79	702.591	1595.17	1222.5	882.945	360.461
sulfuric acid	2893.6	1890	3979.66	1258.48	2444.2	2353	1051.48	470.234	7341	4538	11608	3670.78	3006.83	1196	4662.36	1903.4
sucrose	462.6	205.5	592.61	187.4	178.2	124	154.408	69.0532	318	112.5	323.745	102.377	487.167	468	390.522	159.43
succinic acid	431.4	383.5	196.115	62.0169	2531.8	968	2912.34	1302.44	1712.9	740	2329.39	736.619	13685.5	4782.5	22965.6	9375.65
stearic acid	103666	98891	20709.1	6548.78	81880	69764	26882.1	12022.1	125779	112460	40657.1	12856.9	84758.2	84026.5	19192.6	7835.35
sorbitol	4281.6	4467	1745.96	552.121	29416.8	24736	22029.6	9851.96	22852.8	14840	22794.4	7208.23	9900.33	9913	5546.68	2264.42
sophorose	216.9	223	69.4381	21.9583	180.6	184	39.2212	17.5402	225.2	203.5	101.623	32.1361	264.5	205.5	154.437	63.0485
shikimic acid	710.4	604	413.15	130.65	442	340	231.105	103.353	1384.6	801	1524.47	482.08	490	432.5	247.453	101.022
serine	461.9	436.5	295.895	93.5702	2370	1812	2002.94	895.742	2468	518	4829.83	1527.33	612.167	474.5	388.157	158.465
sebacic acid, di(2-octyl) ester NIST	575.7	517	161.145	50.9584	605.2	569	153.578	68.6822	621.7	609.5	105.075	33.2275	536.833	518	86.8664	35.463
saccharic acid	2435.8	2126	1421.76	449.599	4652.6	2643	4734.66	2117.4	4887.8	2765.5	4963.74	1569.67	6055.5	4498	3601.81	1470.43
ribose	2816.3	2824	1180.93	373.444	3714.4	3388	1915.55	856.66	5299.2	3382.5	6098.02	1928.36	2923.17	3016.5	668.809	273.04
ribonic acid	4037	3853.5	1595.64	504.586	4211	3788	2803.48	1253.76	2848.7	2404	2065	653.009	4653.17	5072.5	1418.54	579.116
ribitol	5025.9	5020	2129.23	673.321	7967.6	8314	3002.85	1342.91	6950.4	6487	3134.04	991.07	5191.17	5124	2366.53	966.132
raffinose	957.7	390.5	975.361	308.436	486.2	527	245.858	109.951	1089.1	130	1910.97	604.302	1142.67	796	1336.63	545.676
quinic acid	444	304	365.987	115.735	672.2	282	713.449	319.064	444.6	340.5	339.69	107.42	429	288	351.347	143.437
pyruvic acid	695.9	469	635.157	200.854	739.8	655	454.114	203.086	1524.1	1029	2009.12	635.34	1066.67	1052	499.485	203.914
pyrophosphate	1250.1	1177	618.068	195.45	934.8	1107	298.187	133.353	1259.8	1278	502.953	159.048	863.5	789.5	253.461	103.475
pyrogallol	585.5	537.5	202.631	64.0774	154.2	148	35.8845	16.0481	322.5	163	357.218	112.962	412.5	216.5	561.323	229.159
putrescine	875.7	684	599.979	189.73	1074	995	234.38	104.818	2112.4	1986	859.045	271.654	2465.83	2079.5	1346.98	549.903
p-tolyl glucuronide	94.7	95.5	27.825	8.79905	93.6	97	20.7918	9.29839	141.1	109	84.2449	26.6406	166.833	90	200.701	81.9359
pseudo uridine	39370.9	41504	13047.8	4126.07	41662.8	46165	14341.5	6413.73	44509.3	45366.5	24854.1	7859.56	49267.8	48024.5	7731.58	3156.4
propane-1,3-diol NIST	377.3	395.5	112.178	35.4739	545.4	344	459.838	205.646	565	371.5	403.78	127.687	405.167	388.5	100.837	41.1667
proline	3019.1	981.5	3791.9	1199.1	1260.6	524	1275.26	570.313	9130.3	1182	20729.1	6555.12	647.333	501.5	496.885	202.853
pinitol	3564.6	1371	5804.16	1835.44	17144.2	14501	10621.2	4749.92	12577.7	599	26466.9	8369.56	16842.5	7729.5	24020.5	9806.34
pimelic acid	474.7	455	201.884	63.8413	639	564	354.356	158.473	469.5	452.5	205.974	65.1346	455.167	500	133.39	54.4564
phosphoethanolamine	292.7	263.5	151.077	47.7747	280.2	311	127.817	57.1615	316.6	281	167.494	52.9663	234.5	238.5	71.478	29.1808
phosphoenolpyruvate	308.1	255	196.447	62.122	230.6	243	136.387	60.9939	369.2	258	329.801	104.292	249.333	243	48.5579	19.8237
phosphate	127835	53131.5	172810	54647.2	325540	271088	229409	102595	174563	55385.5	230305	72828.8	286635	331978	177721	72554.1
phenylethylamine	137.9	125.5	76.4235	24.1672	425.6	521	284.831	127.38	469.4	171.5	830.851	262.738	131.167	117.5	75.2872	30.7359
phenylalanine	193.9	192.5	46.6153	14.7411	500.4	521	228.086	102.003	5097.9	377.5	14871.7	4702.83	514.667	228	739.74	301.997
phenol	1090.5	582.5	1262.59	399.267	644.8	362	481.993	215.554	2025.9	1038.5	2894.66	915.372	780.667	662.5	380.239	155.232
phenaceturic acid	25055.4	24687.5	13037.7	4122.89	14948.4	13038	10075.2	4505.74	34846.8	28083.5	29137.9	9214.2	38580	32510.5	28894.6	11796.2
pelargonic acid	2986.5	2396.5	1843.39	582.93	2648.6	2147	1140.07	509.853	2905.2	2340	1581.78	500.203	2678.5	2553.5	926.478	378.233
parabanic acid NIST	1313	1312	728.958	230.517	2054.8	1979	701.02	313.506	1985.2	1549.5	1544.43	488.393	3013.33	1973.5	2314.78	945.006
palmitic acid	12141.2	11857.5	1902.59	601.652	9827.6	8682	2082.5	931.322	17974.7	13392.5	13769.7	4354.36	10123	10107.5	1975.22	806.381
oxoproline	9080.3	9187	3654.78	1155.74	14089.6	11174	7147.85	3196.62	36383.7	14143	53135.6	16803	12854.7	12183	5031.97	2054.29
oxalic acid	947	795.5	985.368	311.601	724.8	679	554.683	248.062	1183.1	932	1173.35	371.045	575	465.5	343.59	140.27
orotic acid	628.2	626	171.66	54.2836	615.2	405	340.7	152.365	605.9	548	216.14	68.3493	549.5	544.5	101.978	41.6323
ornithine	533.8	547.5	270.388	85.5042	2550.6	3468	1859.82	831.737	8509.5	1175.5	22477.2	7107.92	2579.67	1417.5	2344.85	957.28
oleic acid	288.8	265.5	255.831	80.9009	491.2	357	397.317	177.686	2469.5	114.5	7055.14	2231.03	327.167	340	246.63	100.686
octanol NIST	246.9	231.5	69.1961	21.8817	215.8	221	71.1175	31.8047	249.5	259.5	67.8024	21.441	287.5	296	27.8622	11.3747
octadecanol	249	252.5	56.7098	17.9332	237.4	222	78.4525	35.085	226.5	207.5	53.8996	17.0445	193.5	185	22.0159	8.98795
N-methylalanine	10465.4	7349	11685.3	3695.21	3689.2	4445	2404.06	1075.13	16918.2	7942	23026.9	7281.74	8321.67	7774	2754.95	1124.7
N-carbamoylaspartate	149.9	165	76.9696	24.3399	150	111	67.6757	30.2655	171.1	140	80.6714	25.5105	188.833	186	69.5713	28.4024
N-acetylmannosamine	555.1	571	243.656	77.0508	491.2	334	284.473	127.22	851.3	813.5	382.463	120.945	919.333	916	216.986	88.5843
N-acetylglutamate	339.8	321	57.4143	18.156	588.2	596	245.84	109.943	606.8	478	301.782	95.4319	472.333	474	110.583	45.1454
N-acetyl-D-tryptophan	1213.6	943.5	791.786	250.385	567.6	508	295.288	132.057	1304.1	977	892.796	282.327	2244.17	2509.5	762.34	311.224
n-acetyl-d-hexosamine	605.5	547	289.766	91.6319	986.8	1188	600.902	268.732	807.3	889	280.576	88.7259	621.833	519.5	298.438	121.837
N-acetyl-D-galactosamine	733.7	705.5	230.072	72.7552	617.4	560	152.026	67.9879	800.4	786.5	448.797	141.922	1508.83	1269	794.535	324.368
N-acetylaspartic acid	607.8	624.5	239.265	75.6621	674.8	664	360.048	161.018	736.8	638.5	417.672	132.079	820.833	736.5	310.888	126.92
myristic acid	701.9	707.5	201.357	63.6748	595.8	503	213.533	95.4947	914	887	494.505	156.376	648.333	629	95.7907	39.1064
myo-inositol	2864.1	2140.5	1815.96	574.257	3515.4	3502	918.18	410.623	8360.2	3825.5	14701.2	4648.94	3211	2593.5	2276.07	929.202
mucic acid	228.4	189	151.469	47.8986	675.2	257	1010.95	452.112	544.8	349.5	697.635	220.611	354.833	245.5	307.594	125.575
methyltetrahydrophenanthrenone3 NIST	1027.6	962	269.627	85.2637	636.6	644	106.76	47.7447	880.7	923.5	254.023	80.3291	708.333	758	207.672	84.7815
methyltetrahydrophenanthrenone2 NIST	769.1	460	468.478	148.146	557.6	499	112.273	50.2102	664.2	646	187.397	59.26	711.5	766.5	207.104	84.5497
methyltetrahydrophenanthrenone1 NIST	429.7	452	91.7534	29.015	339.8	300	81.8975	36.6257	519.6	533.5	170.158	53.8088	359.5	360	90.6019	36.9881
methylmalonic acid	12259.6	8219	15415.3	4874.74	12668.6	9644	8104.88	3624.61	14030	9166	13426.1	4245.7	8490.5	8619	2291.86	935.65
methylmaleic acid	216.4	206.5	85.556	27.0552	124.6	103	52.2427	23.3636	207.7	201	94.2927	29.818	208.833	215.5	25.903	10.5749
methionine sulfoxide	705.5	711.5	207.989	65.7719	1123	939	366.669	163.98	1935.5	1852	1316.84	416.421	1198	852	883.332	360.619
mannose	1240.7	988.5	773.414	244.575	11730.4	1643	14259.5	6377.03	35180.4	18179	49321.5	15596.8	7338.17	7004	4531.33	1849.91
mannitol	4769.7	4274.5	2111.5	667.713	3587	3458	1814.64	811.532	16328.9	7589	15858.2	5014.79	8589.5	7150	6179.2	2522.65
maltose	1141.5	1063.5	242.343	76.6355	897.4	928	284.053	127.033	1402.9	1193	1036.49	327.767	1877.33	1676.5	603.837	246.515
malonic acid	181.6	163.5	84.1166	26.6	212.6	168	116.492	52.0966	149.6	153.5	42.779	13.5279	124.833	107	44.9463	18.3492
malic acid	106.3	104.5	22.3261	7.06014	277	130	288.705	129.113	199.5	136.5	193.526	61.1983	934	209.5	1763.14	719.8
maleimide	230.2	227	61.8327	19.5532	267.6	277	19.0735	8.52995	766.8	306.5	1374.25	434.577	2612.17	360.5	5488.73	2240.76
lyxose	757.2	743.5	268.621	84.9453	673	691	346.939	155.156	726.5	745	217.716	68.8477	1001.17	781	542.706	221.559
lyxitol	15680.8	14093.5	7715.38	2439.82	12505.8	12973	2644.04	1182.45	15779.6	14955.5	12355.1	3907.02	22315.7	22756	3253.8	1328.36
lysine	1326	1351.5	605.596	191.506	1490.6	1427	771.346	344.956	12909.1	2338.5	33171.4	10489.7	3545	2539.5	2403.25	981.123
linoleic acid	379.9	281.5	253.88	80.284	416.6	338	286.979	128.341	2595.7	495.5	6632.27	2097.31	275.833	238.5	141.85	57.9099
levoglucosan	444.3	392	222.885	70.4823	7047.6	3276	8021.65	3587.39	580.1	249.5	706.89	223.538	1516.17	786.5	1686.79	688.63
leucine	9587.3	8079.5	3514.61	1111.42	11473.8	12677	5801.93	2594.7	25224.5	9532	48010.3	15182.2	10959.5	9312.5	4176.32	1704.98
lauric acid	2768.8	2176	1106.7	349.969	2498	3129	1190.67	532.483	3400.9	2815	1836.1	580.625	2998	2777	917.208	374.449
lactose	284.2	264	72.5868	22.954	762.8	515	747.884	334.464	307.5	240.5	172.294	54.4841	929.5	525.5	1154.8	471.447
lactic acid	20467.1	7052.5	43363.5	13712.7	25016.4	11970	38237	17100.1	44909.1	23798	61537.8	19460	39972.3	35883	24369.5	9948.81
lactamide	100.1	88.5	31.8659	10.0769	149.6	131	73.1697	32.7225	129.9	116	55.1089	17.427	150.333	155	53.895	22.0025
kynurenic acid	16621.1	17299.5	8931.54	2824.4	9776.2	10434	3542.16	1584.1	9323.4	4564.5	12238.1	3870.04	19434.2	16949	10626.9	4338.39
isoxanthopterin	282.9	252	125.371	39.6458	215.4	203	100.764	45.0628	255.9	203	151.498	47.9079	444.833	390	166.205	67.853
isothreonic acid	5695.1	5671.5	2743.95	867.713	6911.6	7599	2435.48	1089.18	6801	5508	4182.83	1322.73	10763.8	10470	2144.91	875.656
isomaltose	462.5	382	279.009	88.2303	388.2	314	170.712	76.3449	693.9	697	467.239	147.754	1221.83	1259.5	478.732	195.442
isoleucine	13690.9	18521.5	11265.3	3562.39	1132	1125	378.451	169.249	15215.3	4302.5	26406.3	8350.39	10885.8	10054.5	10535.6	4301.16
isohexonic acid	3023.4	2330	1843.48	582.958	6057.2	3390	6060.84	2710.49	5822	3236.5	5921.54	1872.56	5558	4246	3178.91	1297.78
isocitric acid	7196.1	7598.5	3205.78	1013.76	12744.8	9872	8644.83	3866.08	9382	9877	5561.8	1758.79	13233.7	12607	4107.14	1676.73
indoxyl sulfate	8863	8284.5	4761.65	1505.76	2862.6	2516	1695.77	758.372	6556	3335	6839.54	2162.85	3842.5	2890	3724.5	1520.52
indole-3-lactate	1669.6	1130.5	954.88	301.96	3678.6	3729	2286.89	1022.73	1798.4	1550.5	1244.9	393.67	2425.33	2428	1638.93	669.09
indole-3-acetate	706.5	557	548.694	173.512	637.6	306	622.097	278.21	771.9	753	526.208	166.402	297.667	270	159.732	65.2103
hypoxanthine	409.1	445.5	178.971	56.5955	737.6	533	313.416	140.164	1344.5	530	2417.03	764.331	469.667	435.5	222.633	90.8896
hydroxyproline dipeptide NIST	225.6	218	57.3899	18.1483	204.8	176	116.579	52.1358	309.9	292.5	212.514	67.2029	441.833	509.5	220.754	90.1223
hydroxylamine	30123.9	27992	11741.9	3713.13	21523.4	26391	11091.4	4960.22	20773.4	20453.5	6230.03	1970.11	23982.7	23508	5238.74	2138.71
hydroxycarbamate NIST	1379.8	1199.5	754.702	238.658	2192.8	2974	1196.02	534.876	1379.6	1160	649.373	205.35	1845.83	1802	645.179	263.393
hydroquinone	2625	554	6437.38	2035.68	288.8	179	178.88	79.9977	1841.5	757.5	3166.61	1001.37	704.833	396.5	618.885	252.659
homoserine	116.4	111.5	22.8872	7.23756	113.6	124	39.4816	17.6567	149.1	119	73.1884	23.1442	130	131	17.9221	7.31665
homocystine	211.8	195.5	77.5425	24.5211	327.8	221	232.27	103.874	327.3	271	200.753	63.4837	285.5	285.5	58.2915	23.7974
hexuronic acid	18152.1	18035	7175.59	2269.12	17049.2	15177	5109.99	2285.26	33464.8	29299	18786.5	5940.81	30660.8	23376	26808.5	10944.5
hexose	1060.8	784	660.867	208.984	1069.2	1108	238.803	106.796	1281.7	927.5	929.865	294.049	1386.33	1251.5	813.385	332.063
hexitol	1414.9	1302.5	692.085	218.856	2087.6	1495	1754.62	784.69	3617.2	2663	3069.98	970.813	1339.67	1107	988.433	403.526
hexaric acid	148.7	148	35.0049	11.0695	184.6	193	32.1994	14.4	257.3	206	175.439	55.4787	155.5	150.5	20.0275	8.17618
heptadecanoic acid	1147.8	1119.5	226.647	71.6722	923.8	812	219.743	98.2723	2093.9	1445	1657.86	524.261	1032.67	973.5	199.739	81.5433
glycyl proline	188.2	168.5	91.1565	28.8262	605.2	586	307.332	137.443	5603.3	509	16117.6	5096.84	407.167	389	219.004	89.4082
glycolic acid	1376.3	1298.5	729.653	230.737	3023.2	1769	2824.02	1262.94	1967.6	1715.5	1208.4	382.129	1593.17	1520.5	700.5	285.978
glycocyamine	2340.3	2376.5	791.64	250.339	3123.6	3144	603.261	269.786	2347.5	2231	1109.75	350.935	2561.83	2047	1526.65	623.254
glycine	4470.4	4335	1612.81	510.016	3796	3016	2313.39	1034.58	6939.3	4187.5	7704.14	2436.26	4535.17	3309.5	3421.73	1396.91
glycerol-alpha-phosphate	1009.8	915	571.213	180.633	945.8	1100	467.925	209.262	1413.8	1276.5	843.268	266.665	1996.83	1957	736.712	300.762
glycerol-3-galactoside	2157.6	1222	2405.47	760.676	1523	1415	431.723	193.072	2244.5	1223	1910.66	604.205	2205.17	1801	1377.9	562.526
glycerol	21068.8	18877.5	8927.21	2823.03	61920.8	55978	49397.9	22091.4	56490.9	47787	39164.4	12384.9	45693.7	45368.5	16678.2	6808.86
glyceric acid	2583.8	1721.5	3147.52	995.334	3452.4	3735	1943.02	868.945	438127	4260.5	1.3562e+06	428869	5350.5	4372	3805.92	1553.76
glutaric acid	121.2	118.5	24.4849	7.74281	166.8	171	51.3001	22.9421	167	166	21.8988	6.92499	275.833	157.5	259.516	105.947
glutamine	1535.5	1441	460.057	145.483	5436.8	5326	2032.29	908.867	10050	3612.5	20390.3	6447.97	2730.83	2325.5	1083.34	442.272
glutamic acid	253.5	237.5	87.4265	27.6467	435	410	207.042	92.5921	3545.5	444.5	9640.1	3048.47	318.667	305	146.329	59.7387
glucose	25240.5	22393	15876.9	5020.72	23428.4	29313	9810.25	4387.28	634743	66084	1.7594e+06	556370	191528	174979	172524	70432.6
glucosamine NIST	2303.4	1973.5	1276.27	403.591	1772	1502	763.784	341.575	7092.2	2915	6920.61	2188.49	7279.67	5222.5	6741.8	2752.33
gluconic acid lactone	727.5	461.5	541.692	171.298	427.8	405	150.052	67.1054	114848	11176.5	229898	72700.2	1038.17	975.5	489.88	199.993
gluconic acid	547.1	565.5	140.318	44.3725	792.6	676	517.467	231.418	372896	96105	599919	189711	1552.17	802	1592.42	650.102
glucoheptulose	362.4	361.5	120.163	37.9989	477.8	423	142.561	63.7553	620.8	480.5	528.019	166.974	859.667	634	577.01	235.563
galactinol	3793.1	3433	1841.93	582.469	2758.6	2638	979.734	438.15	3338.6	3120.5	2390.56	755.961	4333.67	4109.5	1704.19	695.731
furoylglycine NIST	2440	1013	3922.31	1240.34	2191.6	1409	1839.69	822.735	884	625.5	761.628	240.848	1267.83	1108.5	932.77	380.802
fumaric acid	289.1	273	74.2031	23.4651	668.6	470	712.991	318.859	427.4	355	307.613	97.2758	1859.83	584	3233.42	1320.04
fucose	3612.5	3601.5	1080.97	341.832	10326.6	14051	6414.15	2868.5	4754.3	4815	1415.05	447.477	2865.17	2520	1468.31	599.434
fructose	1405.3	1523.5	678.679	214.617	4487.8	5682	2631.08	1176.65	3240.1	2399	2781.25	879.507	3455.17	2458.5	2028.44	828.106
ferulic acid	185.7	173	65.9125	20.8434	148	137	31.0242	13.8744	155.7	124.5	109.714	34.6946	136	135.5	32.416	13.2338
ethanolamine	49634.2	48414.5	12804.9	4049.26	123957	91481	64367.3	28785.9	58047.8	58899	26466.9	8369.58	42395.7	42184	11434.4	4668.08
erythrose	179.2	182	63.5537	20.0974	178	188	19.6977	8.80909	215.1	205	62.7791	19.8525	263.5	252.5	129.559	52.8922
erythronic acid	187.6	200.5	58.9127	18.6298	146.4	138	35.879	16.0456	165.3	138.5	127.231	40.2341	269	206	206.28	84.2136
erythritol	16188.4	14616.5	6830.02	2159.84	23703	27618	9431.28	4217.8	19654.7	20578.5	11316	3578.44	29787.8	31232.5	4743.05	1936.34
dodecanol	444.6	459.5	77.5402	24.5204	478.8	436	134.398	60.1044	371.6	373	49.0401	15.5078	359.833	383	101.665	41.5046
dodecanoic acid, isopropanol ester NIST	162.1	172.5	55.0302	17.4021	257.4	254	118.162	52.8437	285.4	260.5	109.169	34.5222	304.667	181.5	323.068	131.892
deoxypentitol	578.4	558.5	223.54	70.6895	1928.2	1546	1204.81	538.807	927.9	773.5	493.289	155.992	697	655.5	150.674	61.5126
dehydroascorbic acid	924.3	460	958.597	303.135	692.6	630	404.94	181.095	1153	840.5	1256.61	397.377	7484.67	1344	15536.3	6342.66
cytosin	402.1	394.5	146.755	46.408	299.2	271	130.768	58.4811	473	377.5	372.26	117.719	420.833	370	107.784	44.0026
cystine	826.6	720	412.135	130.329	1047.6	780	806.462	360.661	1757.7	1289.5	1397.91	442.058	1797	1708.5	942.465	384.76
cystathionine 4tms nist	123.2	118	77.68	24.5646	2049.6	263	3800.58	1699.67	1784.7	172	3567.89	1128.27	1929.5	291	3980.07	1624.85
cyclohexylamine	400.3	421	152.464	48.2134	699.4	621	264.784	118.415	351.5	348.5	121.51	38.4249	445.833	424.5	111.458	45.5027
creatinine	107406	86256	65785.4	20803.2	163527	163717	41073.6	18368.7	101248	99708	55868.4	17667.1	105732	90263	50522.1	20625.6
conduritol-beta-epoxide	205	180	81.6333	25.8147	772.6	887	301.911	135.019	501.8	291	486.654	153.893	656.667	236	874.422	356.981
citrulline	2604.9	2809	1013.77	320.583	4482	4518	1972.24	882.013	3515	3187.5	1663.57	526.068	2660.5	2418.5	770.218	314.44
citric acid	9114.2	8854	6367.75	2013.66	139833	12618	179964	80482.6	65435	31637.5	85056	26897.1	183397	92826.5	201455	82243.5
citramalic acid	774.7	690	503.973	159.37	1106.8	827	529.389	236.75	841.3	729.5	515.493	163.013	1579.17	1776	549.636	224.388
cholesterol	300.4	293.5	49.0492	15.5107	249.6	272	69.2156	30.9542	39643.1	537.5	123849	39164.4	580.667	247.5	808.857	330.215
cellobiose	1274.4	1043.5	581.958	184.031	39220.6	21766	49773.3	22259.3	4365.3	2154	7858.31	2485.01	4942.67	3212.5	4267	1742
catechol	172.1	148	73.2097	23.1509	125.4	113	47.9302	21.435	120.6	116.5	39.1215	12.3713	97.8333	79	51.693	21.1036
caprylic acid	1777.1	1645	415.358	131.348	1512	1610	652.993	292.028	1438.4	1470.5	440.127	139.18	1748.17	1729	222.297	90.7526
capric acid	198.1	196	94.108	29.7596	179.2	195	44.4263	19.8681	198.7	175.5	115.859	36.6379	165.667	158	59.3116	24.2139
butyrolactam NIST	741.5	557.5	352.974	111.62	1152	874	559.461	250.199	1258.8	1301	478.427	151.292	1478.33	1361.5	648.591	264.786
beta-gentiobiose	1049.7	544.5	1318.69	417.007	1902.4	1819	1248.69	558.431	2134.9	860.5	3205.25	1013.59	2365.17	829.5	3944.33	1610.27
beta-alanine	192.7	161.5	105.566	33.383	254.8	280	74.7074	33.4102	423.7	308	458.096	144.863	291.833	170.5	340.757	139.113
benzoic acid	1789.1	1454	843.386	266.702	3484.4	3251	1110.67	496.708	90170.2	2407	276690	87497.2	3267.33	2182.5	2731.35	1115.07
behenic acid	596.2	572	133.778	42.3044	588	605	64.7881	28.9741	703.5	511.5	545.578	172.527	548.833	513.5	114.348	46.6822
azelaic acid	155.5	151	64.307	20.3357	156.4	128	67.0022	29.9643	530.8	186	1040.52	329.041	147.5	132.5	33.3392	13.6107
asparagine	217.2	195	81.1347	25.6571	402.2	428	120.357	53.8251	316.4	237.5	228.493	72.2559	237.667	262	82.0577	33.4999
ascorbic acid	344.3	256	328.225	103.794	171.2	156	84.4316	37.759	873.6	378	1573.7	497.647	1111.83	440	1763.88	720.102
arachidic acid	1759.2	1750.5	286.384	90.5627	1522.2	1520	359.893	160.949	1980.1	1988.5	293.083	92.681	1569.83	1646	486.352	198.552
alpha-ketoglutarate	239.1	221.5	140.752	44.5098	447.8	319	238.677	106.74	918.2	355	1743.54	551.355	2731.33	377.5	5773.55	2357.04
alloxanoic acid NIST	366.2	154.5	421.639	133.334	114.6	108	56.2921	25.1746	750.8	128	1196.61	378.402	2835.5	1445.5	3063.31	1250.59
allantoic acid	38640.3	39228	14138	4470.84	34259.4	31935	16690.7	7464.3	45045.6	35432.5	25017	7911.08	56047.2	54529.5	4805.58	1961.87
alanine	5896.4	4368	3890.93	1230.42	17348.8	15910	6458.71	2888.42	53346.4	10408.5	130465	41256.7	18222.8	9495	20778	8482.6
adipic acid	673.5	664.5	191.601	60.5896	973	990	394.998	176.649	898.5	693	419.103	132.532	1136.83	1182.5	467.087	190.688
adenosine	284.4	272	95.0604	30.0608	229	229	95.1183	42.5382	296.7	252.5	153.233	48.4564	251.167	250	86.6428	35.3718
adenine	780.5	805	283.695	89.7122	933.2	982	118.852	53.152	1671.3	1572.5	992.906	313.984	1589.83	1561	286.29	116.877
aconitic acid	4570.7	4777	1406.42	444.749	6715	5434	4347.81	1944.4	4796.8	4281	3342.95	1057.13	6614.5	5791.5	2037.8	831.929
7-methylguanine NIST	1193.3	1181	372.492	117.792	1543.6	1689	808.997	361.795	1417	1400.5	629.258	198.989	1132.67	923.5	495.262	202.19
5-hydroxymethyl-2-furoic acid NIST	519.5	391.5	382.742	121.034	304	131	254.824	113.961	373.5	282	222.41	70.3321	697.833	687	136.34	55.6605
5-hydroxy-3-indoleacetic acid	1248.1	1094.5	633.301	200.267	2358.2	1974	1346.27	602.068	1616.1	1395	942.456	298.031	1466.17	1394	614.293	250.784
5'-deoxy-5'-methylthioadenosine	283.7	261.5	160.474	50.7464	397.4	408	155.895	69.7184	511.2	367.5	315.051	99.6277	445.5	352	290.087	118.428
5-aminovaleric acid	267.1	173.5	197.983	62.6079	1302.6	1833	960.589	429.588	928	317.5	1413.41	446.961	2226.33	299	4720.27	1927.04
4-hydroxyphenylacetic acid	1522.1	1237.5	922.282	291.651	4523.8	1464	6456.28	2887.34	2452.2	2116	1999	632.139	1464.5	1418	1038.51	423.969
4-hydroxymandelic acid	32517.6	34125	11439.8	3617.6	31987.2	26073	10375.3	4639.97	28278.9	26446	16781.8	5306.88	17539.2	13638.5	9973.72	4071.75
4-hydroxyhippuric acid NIST	1148.2	994	539.692	170.666	1255.4	1055	685.798	306.698	1322.2	1100.5	832.474	263.251	765.333	746.5	348.038	142.086
4-hydroxybenzoate	1628.4	1647	674.426	213.272	1225.6	1296	346.768	155.079	2189.4	1782	1463.92	462.931	1417.17	1450.5	431.052	175.976
3-ureidopropionate	782.6	602.5	738.978	233.685	2174	2172	608.913	272.314	2448.5	2113.5	1257.76	397.739	1115.33	1253	640.629	261.536
3-phosphoglycerate	287.5	290.5	106.23	33.5927	198.8	211	63.3814	28.345	237	190.5	176.205	55.7209	182.167	150.5	71.0702	29.0143
3-phenyllactic acid	465	396	234.573	74.1786	989.8	798	582.196	260.366	737.7	692	446.77	141.281	439.167	335	294.507	120.232
3-hydroxypropionic acid	658.7	521.5	445.586	140.907	750.4	667	305.893	136.8	1278	1075	865.454	273.68	1208.67	655.5	1323.72	540.408
3-hydroxybutyric acid	942.6	791.5	673.68	213.036	1495.6	1344	827.919	370.257	5387.7	2720.5	5914.84	1870.44	3252	3029	1923.37	785.211
3-hydroxy-3-methylglutaric acid	173.1	146	46.9171	14.8365	342.8	348	249.878	111.749	259.2	241	169.988	53.755	375.5	306.5	286.178	116.832
3-aminoisobutyric acid	749.1	740	309.637	97.9159	4501.8	3106	3467.35	1550.64	1649.8	993	1489.6	471.054	1342	1044.5	844.433	344.738
3,4-dihydroxyhydrocinnamic acid NIST	4009.2	3162	4892.06	1547	496.4	385	392.997	175.753	3058.8	1290	3880.59	1227.15	1304.67	804	1161.44	474.154
3-(4-hydroxyphenyl)propionic acid	585.7	448	376.388	119.024	363.2	330	159.479	71.3214	543.2	285	477.629	151.04	319.833	252	177.537	72.4792
3-(3-hydroxyphenyl)propionic acid	287.9	191.5	269.381	85.1856	152.2	157	14.9566	6.6888	376.3	208	435.841	137.825	183.333	164.5	74.6208	30.4638
3-(3-hydroxyphenyl)-3-hydroxypropionic acid nist	487	247	630.002	199.224	98.2	102	42.4347	18.9774	924.6	190.5	1582.31	500.371	593.333	149.5	739.437	301.874
2-picolinic acid	174.4	173.5	32.4661	10.2667	237.8	235	59.0652	26.4148	313.3	264	191.174	60.4544	227	203	104.677	42.7341
2-methylglyceric acid NIST	180.2	129.5	116.95	36.9828	174	139	109.389	48.9203	145.1	121.5	81.9233	25.9064	705	296	752.05	307.023
2-hydroxyvaleric acid	1573.7	1628	905.828	286.448	1217.8	901	699.708	312.919	2180.8	1984	1241.96	392.743	1629	1304.5	1177.4	480.67
2-hydroxypyrazinyl-2-propenoic acid ethyl ester NIST	628.6	622.5	64.9379	20.5352	480.8	466	142.679	63.8078	621.8	596	187.348	59.2447	632	636	113.981	46.5324
2-hydroxyglutaric acid	118.1	107.5	46.0687	14.5682	231.8	182	193.829	86.683	241.9	150	219.671	69.4661	724.667	412	847.101	345.828
2-hydroxybutanoic acid	3522	1488	4553	1439.78	7705.4	4116	7966.57	3562.76	20693.1	13600	23062.3	7292.94	8045.5	8326	5129.13	2093.96
2-hydroxy-2-methylbutanoic acid	644.3	648	253.248	80.084	440.6	417	186.522	83.415	783.1	713.5	489.101	154.667	1248.83	1095.5	612.142	249.906
2-deoxytetronic acid NIST	10728.4	10051	4847.77	1533	16005	15657	12458.4	5571.56	29294.9	26438	15992.6	5057.29	19327.8	16949	8915.86	3639.88
2-deoxytetronic acid	2956.7	2857.5	1592.28	503.522	18168	9611	21387.4	9564.75	3357.1	2840	1969.73	622.882	3387.5	3239	772.358	315.314
2-deoxypentitol NIST	377.7	356	240.556	76.0706	3111.4	2256	2152.23	962.507	498.1	465.5	240.422	76.0281	668.333	627	301.096	122.922
2'-deoxyguanosine	138.4	142	19.225	6.07947	103.2	97	44.1101	19.7266	137.8	136.5	20.2419	6.40104	135.667	141.5	24.9693	10.1937
2,3-dihydroxybutanoic acid NIST	1783.1	1669	960.849	303.847	1148.6	940	810.131	362.302	2556.6	1977	2202.43	696.469	3922	3579.5	1583.03	646.27
1-methylinosine NIST	176.2	186	57.9651	18.3302	190.8	205	67.3625	30.1254	212.4	189	81.3582	25.7277	200.833	204	57.548	23.4939
1-methyladenosine	263.7	195.5	151.168	47.8035	201.4	182	107.54	48.0932	175	163.5	82.3003	26.0256	262.167	272	54.9597	22.4372
1-kestose	488.3	272.5	565.969	178.975	489.6	435	343.637	153.679	879.7	151	1940.47	613.629	1163.33	499	1634.39	667.238
1,5-anhydroglucitol	2454.1	1831	2450.43	774.896	3975	2580	4607.4	2060.49	25374.9	3908	65547.8	20728	3954.83	3871.5	1108.84	452.68
1,2,4-benzenetriol	256.3	242	109.839	34.7342	179.6	207	58.3378	26.0895	182.2	165.5	70.5074	22.2964	170.167	134	86.1125	35.1553
2,5-dihydroxypyrazine NIST	204.7	209	54.1357	17.1192	230.2	192	82.9892	37.1139	274.8	210.5	152.509	48.2274	481.667	442	124.198	50.7035
